# Supplementary material for: miR-125-chinmo pathway regulates dietary restriction-dependent enhancement of lifespan in Drosophila
Source: eLife. 2021 Jun 8;10:e62621. doi: 10.7554/eLife.62621 (PMC8233039; doi:10.7554/eLife.62621)
Supplement: Figure 4—source data 2. [file elife-62621-fig4-data2.zip]

Archive with 8 entries (7 files):
- Figure 4-source data 2/
- __MACOSX/._Figure 4-source data 2
- Figure 4-source data 2/.DS_Store
- __MACOSX/Figure 4-source data 2/._.DS_Store
- Figure 4-source data 2/Figure 4 D Flag Chinmo IP 1 second.tif
- __MACOSX/Figure 4-source data 2/._Figure 4 D Flag Chinmo IP 1 second.tif
- Figure 4-source data 2/Figure 4 D anti acetyl lysine IP 1 minute.tif
- __MACOSX/Figure 4-source data 2/._Figure 4 D anti acetyl lysine IP 1 minute.tif
