# Supplementary material for: miR-125-chinmo pathway regulates dietary restriction-dependent enhancement of lifespan in Drosophila
Source: eLife. 2021 Jun 8;10:e62621. doi: 10.7554/eLife.62621 (PMC8233039; doi:10.7554/eLife.62621)
Supplement: Figure 4—source data 3. [file elife-62621-fig4-data3.zip]

Archive with 13 entries (12 files):
- Figure 4-source data 3/
- __MACOSX/._Figure 4-source data 3
- Figure 4-source data 3/Figure 4 E Flag Chinmo IP_1 1 sec.tif.zip
- Figure 4-source data 3/Figure 4 E IP anti acetyl lysine_1 3 min.tif
- __MACOSX/Figure 4-source data 3/._Figure 4 E IP anti acetyl lysine_1 3 min.tif
- Figure 4-source data 3/Figure 4 E anti acetyl lysine IP_2 20 sec.tif.zip
- Figure 4-source data 3/Figure 4 E IP anti acetyl lysine_1 3 min.tif.zip
- Figure 4-source data 3/Figure 4 E anti acetyl lysine IP_2 20 sec.tif
- __MACOSX/Figure 4-source data 3/._Figure 4 E anti acetyl lysine IP_2 20 sec.tif
- Figure 4-source data 3/Figure 4 E Flag Chinmo IP_2 1sec.tif
- __MACOSX/Figure 4-source data 3/._Figure 4 E Flag Chinmo IP_2 1sec.tif
- Figure 4-source data 3/Figure 4 E Flag Chinmo IP_1 1 sec.tif
- __MACOSX/Figure 4-source data 3/._Figure 4 E Flag Chinmo IP_1 1 sec.tif
