# Supplementary material for: miR-125-chinmo pathway regulates dietary restriction-dependent enhancement of lifespan in Drosophila
Source: eLife. 2021 Jun 8;10:e62621. doi: 10.7554/eLife.62621 (PMC8233039; doi:10.7554/eLife.62621)
Supplement: Figure 4—source data 4. [file elife-62621-fig4-data4.zip]

Archive with 10 entries (9 files):
- Figure 4-source data 4/
- __MACOSX/._Figure 4-source data 4
- Figure 4-source data 4/.DS_Store
- __MACOSX/Figure 4-source data 4/._.DS_Store
- Figure 4-source data 4/Figure 4 F Myc Sir2 IP 1 sec.tif
- __MACOSX/Figure 4-source data 4/._Figure 4 F Myc Sir2 IP 1 sec.tif
- Figure 4-source data 4/Figure 4 F Flag Chinmo IP 5 sec.tif
- __MACOSX/Figure 4-source data 4/._Figure 4 F Flag Chinmo IP 5 sec.tif
- Figure 4-source data 4/Figure 4 F Myc Sir 2 Input 5 sec.tif
- __MACOSX/Figure 4-source data 4/._Figure 4 F Myc Sir 2 Input 5 sec.tif
