# Supplementary material for: miR-125-chinmo pathway regulates dietary restriction-dependent enhancement of lifespan in Drosophila
Source: eLife. 2021 Jun 8;10:e62621. doi: 10.7554/eLife.62621 (PMC8233039; doi:10.7554/eLife.62621)
Supplement: Figure 4—figure supplement 1—source data 2. [file elife-62621-fig4-figsupp1-data2.zip]

Archive with 4 entries (3 files):
- Figure 4 figure supplement 1-source data 2/
- __MACOSX/._Figure 4 figure supplement 1-source data 2
- Figure 4 figure supplement 1-source data 2/Figure 4 figure upplement 1 C Chinmo and   Tubulin.tif
- __MACOSX/Figure 4 figure supplement 1-source data 2/._Figure 4 figure upplement 1 C Chinmo and   Tubulin.tif
