# Supplementary material for: miR-125-chinmo pathway regulates dietary restriction-dependent enhancement of lifespan in Drosophila
Source: eLife. 2021 Jun 8;10:e62621. doi: 10.7554/eLife.62621 (PMC8233039; doi:10.7554/eLife.62621)
Supplement: Figure 5—source data 2. [file elife-62621-fig5-data2.zip]

Archive with 16 entries (15 files):
- Figure 5-source data 2/
- __MACOSX/._Figure 5-source data 2
- Figure 5-source data 2/Figure 5 O starvation syntaxin antibody 10 sec.tif
- __MACOSX/Figure 5-source data 2/._Figure 5 O starvation syntaxin antibody 10 sec.tif
- Figure 5-source data 2/Figure 5 O CCM3 Flag Chinmo 1 min.tif
- __MACOSX/Figure 5-source data 2/._Figure 5 O CCM3 Flag Chinmo 1 min.tif
- Figure 5-source data 2/Figure 5 O CCM3 syntaxin antibody 1 min.tif
- __MACOSX/Figure 5-source data 2/._Figure 5 O CCM3 syntaxin antibody 1 min.tif
- Figure 5-source data 2/Figure 5 B Flag Chinmo and Tubulin 20 sec.tif
- __MACOSX/Figure 5-source data 2/._Figure 5 B Flag Chinmo and Tubulin 20 sec.tif
- Figure 5-source data 2/Figure 5 O starvation Flag chinmo 1 min.tif
- __MACOSX/Figure 5-source data 2/._Figure 5 O starvation Flag chinmo 1 min.tif
- Figure 5-source data 2/Figure 5 O Csp1 starvation antibody 1min.tif
- __MACOSX/Figure 5-source data 2/._Figure 5 O Csp1 starvation antibody 1min.tif
- Figure 5-source data 2/Figure 5 O Csp1 CCM3 5 min.tif
- __MACOSX/Figure 5-source data 2/._Figure 5 O Csp1 CCM3 5 min.tif
