# Supplementary material for: miR-125-chinmo pathway regulates dietary restriction-dependent enhancement of lifespan in Drosophila
Source: eLife. 2021 Jun 8;10:e62621. doi: 10.7554/eLife.62621 (PMC8233039; doi:10.7554/eLife.62621)
Supplement: Figure 7—figure supplement 3—source data 2. [file elife-62621-fig7-figsupp3-data2.zip]

Archive with 8 entries (7 files):
- Figure 7-figure supplement 3-source data 2/
- __MACOSX/._Figure 7-figure supplement 3-source data 2
- Figure 7-figure supplement 3-source data 2/Figure 7 A FATP 30 sec.tif
- __MACOSX/Figure 7-figure supplement 3-source data 2/._Figure 7 A FATP 30 sec.tif
- Figure 7-figure supplement 3-source data 2/Figure 7 A Flag chinmo 30 sec.tif
- __MACOSX/Figure 7-figure supplement 3-source data 2/._Figure 7 A Flag chinmo 30 sec.tif
- Figure 7-figure supplement 3-source data 2/Figure 7 A Tubulin 1 sec.tif
- __MACOSX/Figure 7-figure supplement 3-source data 2/._Figure 7 A Tubulin 1 sec.tif
